# Supplementary material for: Participant understanding of informed consent in a multidisease community-based health screening and biobank platform in rural South Africa
Source: Int Health. 2020 Nov 9;12(6):560–6. doi: 10.1093/inthealth/ihaa072 (PMC7651191; doi:10.1093/inthealth/ihaa072)
Supplement: ihaa072_Supplemental_File [file ihaa072_supplemental_file.zip]

Archive with 5 entries (5 files):
- Topic_guide_for_Research_Team.docx
- Vukuzazi_Pamphlet_English_10_05.pdf
- Vukuzazi_team.docx
- Information_sheet_and_Consent_Form.pdf
- Topic_guide_for_participants.docx
